# Supplementary material for: Anticancer, Antimicrobial, and Antioxidant Activities of Organodiselenide-Tethered Methyl Anthranilates
Source: Biomolecules. 2022 Nov 27;12(12):1765. doi: 10.3390/biom12121765 (PMC9775310; doi:10.3390/biom12121765)
Supplement: Supplementary file 1 [file biomolecules-12-01765-s001.zip]

Archive with 1 entries (1 files):
- biomolecules-2001625-supplementary.pdf
